# Supplementary material for: Investigation of the Antineoplastic Effects of 2-(4-Chlorophenyl)-13α-Estrone Sulfamate against the HPV16-Positive Human Invasive Cervical Carcinoma Cell Line SiHa
Source: Int J Mol Sci. 2023 Apr 1;24(7):6625. doi: 10.3390/ijms24076625 (PMC10095317; doi:10.3390/ijms24076625)
Supplement: Supplementary file 1 [file ijms-24-06625-s001.zip]

Archive with 1 entries (1 files):
- ijms-2274353-supplementary.pdf
